# Supplementary material for: Sanguisorba minor Scop.: An Overview of Its Phytochemistry and Biological Effects
Source: Plants (Basel). 2023 May 27;12(11):2128. doi: 10.3390/plants12112128 (PMC10255321; doi:10.3390/plants12112128)
Supplement: Supplementary file 1 [file plants-12-02128-s001.zip]

Archive with 1 entries (1 files):
- plants-2335593-supplementary.pdf
